# Supplementary material for: Ground Tire Rubber Modified by Elastomers via Low-Temperature Extrusion Process: Physico-Mechanical Properties and Volatile Organic Emission Assessment
Source: Polymers (Basel). 2022 Jan 28;14(3):546. doi: 10.3390/polym14030546 (PMC8839703; doi:10.3390/polym14030546)
Supplement: Supplementary file 1 [file polymers-14-00546-s001.zip]

Archive with 1 entries (1 files):
- polymers-1544194-supplementary.pdf
